# Supplementary material for: Highly Hydrophobic Polydimethylsiloxane-Coated Expanded Vermiculite Sorbents for Selective Oil Removal from Water
Source: Nanomaterials (Basel). 2021 Feb 2;11(2):367. doi: 10.3390/nano11020367 (PMC7912906; doi:10.3390/nano11020367)
Supplement: Supplementary file 1 [file nanomaterials-11-00367-s001.zip]

Archive with 6 entries (6 files):
- Mov S2 sorbent tube_CHCl3.avi
- Mov S3 barrel-shaped oil skimmer_side view (2x).avi
- Mov S4 self-primed oil pump (4x).avi
- Supplementary v0_20210111 (NM).docx
- eVMT@PDMS v0_20100111 (NM).docx
- Mov S1 sorbent tube_hexane.avi
